# Supplementary material for: Vaccination Promotion Strategies in the Elderly: Systematic Review and Meta-Analysis
Source: Vaccines (Basel). 2024 Dec 11;12(12):1395. doi: 10.3390/vaccines12121395 (PMC11728613; doi:10.3390/vaccines12121395)
Supplement: Supplementary file 1 [file vaccines-12-01395-s001.zip]

Archive with 1 entries (1 files):
- vaccines-3350206-supplementary.pdf
